# Supplementary material for: First Identification and Investigation of piRNAs in the Larval Gut of the Asian Honeybee, Apis cerana
Source: Insects. 2022 Dec 23;14(1):16. doi: 10.3390/insects14010016 (PMC9863445; doi:10.3390/insects14010016)
Supplement: Supplementary file 1 [file insects-14-00016-s001.zip]

Archive with 4 entries (4 files):
- Figure-S1.pdf
- Table-S1.xlsx
- Table-S2.xlsx
- Table-S3.xlsx
