# Supplementary material for: First Identification and Investigation of piRNAs in the Larval Gut of the Asian Honeybee, Apis cerana
Source: Insects. 2022 Dec 23;14(1):16. doi: 10.3390/insects14010016 (PMC9863445; doi:10.3390/insects14010016)
Supplement: Supplementary file 1 [file insects-14-00016-s001.zip › Table-S1.xlsx]

## Sheet: Table S1
Table S1. Primers used in this study
Primer name	Primer sequence (5'-3')
piR-bmo-1010100-Loop	CTCAACTGGTGTCGTGGAGTCGGCAATTCAGTTGAGCCGCCCCAGTCA
piR-bmo-1183555-Loop	CTCAACTGGTGTCGTGGAGTCGGCAATTCAGTTGAGTTTCGGGTCCCA
piR-bmo-202265-Loop	CTCAACTGGTGTCGTGGAGTCGGCAATTCAGTTGAGTTGCCGACTTCC
piR-bmo-828146-Loop	CTCAACTGGTGTCGTGGAGTCGGCAATTCAGTTGAGTTGGCTGTGGTT
piR-bmo-904144-Loop	CTCAACTGGTGTCGTGGAGTCGGCAATTCAGTTGAGAACAGGGTCTTC
piR-bmo-11093-Loop	CTCAACTGGTGTCGTGGAGTCGGCAATTCAGTTGAGGCTACTACCACC
piR-bmo-1010100-Forward	GCGCGCCAGGCGGGGAGTT
piR-bmo-1183555-Forward	GCGCGCTATGAGCATAGCTGT
piR-bmo-202265-Forward	GCGCGCGCAATGTAGGTAAG
piR-bmo-828146-Forward	GCGCGCTCTACTATCTAGCGA
piR-bmo-904144-Forward	GCGCGCAATCAGCGGGGAAA
piR-bmo-11093-Forward	GCGCGCGCAGTGCAGATCTT
Universal-Rerverse	CTCAACTGGTGTCGTGGAGTCGG
AcU6-Forward	GTTAGGCTTTGACGATTTCG
AcU6-Rerverse	GGCATTTCTCCACCAGGTA
