# Supplementary material for: First Identification and Investigation of piRNAs in the Larval Gut of the Asian Honeybee, Apis cerana
Source: Insects. 2022 Dec 23;14(1):16. doi: 10.3390/insects14010016 (PMC9863445; doi:10.3390/insects14010016)
Supplement: Supplementary file 1 [file insects-14-00016-s001.zip › Table-S2.xlsx]

## Sheet: Sheet1
Table S2. Detailed information about the identified piRNA in A. c. cerana larvae
piRNA ID	Counts in Ac4	Counts in Ac5	Counts in Ac6
piR-bmo-1186994	5682.33	4460	4529.33
piR-bmo-1202932	3243.33	2806.33	3614
piR-bmo-66691	643.667	407	497.333
piR-bmo-1086753	643.667	407	497.333
piR-bmo-512682	643.667	407	497.333
piR-bmo-906699	643.667	407	497.333
piR-bmo-929485	643.667	407.667	497.333
piR-bmo-753496	643.667	407	497.333
piR-bmo-339744	643.667	407	497.333
piR-bmo-1026703	643.667	407	497.333
piR-bmo-987571	643.667	407	497.333
piR-bmo-1017040	642	405.333	495
piR-bmo-483040	642	405.333	495
piR-bmo-977784	642	406	495
piR-bmo-598062	642	406	495
piR-bmo-676732	642	406	495
piR-bmo-483042	642	406	495
piR-bmo-358054	642	405.333	495.667
piR-bmo-143509	642	405.333	495
piR-bmo-398817	642	405.333	495
piR-bmo-89952	642	405.333	495
piR-bmo-590174	642	405.333	495
piR-bmo-984874	642	405.333	495
piR-bmo-1219967	973	639.667	754.667
piR-bmo-459976	993.667	583.333	518.667
piR-bmo-1176116	902.667	609	719.667
piR-bmo-1044429	949	550.333	503.333
piR-bmo-532999	932.333	537	495.667
piR-bmo-143995	932.333	537	495.667
piR-bmo-350472	932.333	537	495
piR-bmo-779990	862.333	493	457.667
piR-bmo-847616	862.333	493	457.667
piR-bmo-459975	862.333	493	457
piR-bmo-1192181	804.667	490.667	538.333
piR-bmo-889735	801.667	511.333	480.667
piR-bmo-410371	682	254	233.333
piR-bmo-361619	714.333	389.333	365.333
piR-bmo-350471	714.333	389.333	364.667
piR-bmo-1125230	567.667	265.667	231
piR-bmo-805822	567	265.667	231
piR-bmo-641984	602.667	631.667	1341.33
piR-bmo-605224	601.667	632.667	1345.67
piR-bmo-612850	601.667	632.667	1345
piR-bmo-180189	601	631.333	1338.33
piR-bmo-974219	597	628.333	1328.33
piR-bmo-1150261	597	628.333	1327.67
piR-bmo-1203987	662.333	555	636.333
piR-bmo-267432	602.667	222.667	200.667
piR-bmo-1188062	1207	958	1097.67
piR-bmo-68776	334.667	227	316
piR-bmo-714	334.667	227	316
piR-bmo-521665	737.667	472.333	383
piR-bmo-717982	257.667	149.667	195
piR-bmo-899008	672.333	423.333	393.667
piR-bmo-823905	695.667	418.333	366.667
piR-bmo-993252	235	142.667	171.333
piR-bmo-723081	227.667	128.333	165
piR-bmo-464224	636.333	375	346
piR-bmo-319035	619.667	361.667	337.667
piR-bmo-924964	205	121.333	141.333
piR-bmo-930874	535.667	189	178.667
piR-bmo-160469	185	109.667	192
piR-bmo-382208	538	342.667	305.333
piR-bmo-871884	278.667	136.667	122
piR-bmo-829487	532.667	345	297.667
piR-bmo-871883	278	136.667	122
piR-bmo-489350	510.333	306.333	287.667
piR-bmo-992993	504	312	316.667
piR-bmo-644031	549.667	317.667	299.667
piR-bmo-930873	456.333	157.667	146
piR-bmo-143994	419.667	221	194
piR-bmo-1009337	419.667	221	194
piR-bmo-830669	419.667	221	193.333
piR-bmo-766430	478.667	164.333	147.667
piR-bmo-262716	156.667	91	115.667
piR-bmo-1137096	266	154.333	296.333
piR-bmo-995148	46.6667	18.3333	66.6667
piR-bmo-182176	311.333	209.333	294.333
piR-bmo-7299	311.333	209.333	294.333
piR-bmo-526568	146.667	79.3333	121.333
piR-bmo-511735	493.667	314.667	237
piR-bmo-51494	46.6667	18.3333	66.6667
piR-bmo-326296	445.333	274.333	286.333
piR-bmo-568512	163.667	109	120.333
piR-bmo-1007935	403.667	133	116.333
piR-bmo-338826	433.667	278	268.667
piR-bmo-160468	124	72.3333	97.6667
piR-bmo-361874	399	265.333	265.333
piR-bmo-1225874	289	191.667	176.667
piR-bmo-912809	412.333	270.333	258.333
piR-bmo-521664	421	291.667	239.667
piR-bmo-592727	146	98	107.333
piR-bmo-855054	426	242.333	195.667
piR-bmo-43819	291.667	198.667	276.667
piR-bmo-25468	291.667	198.667	276.667
piR-bmo-654241	307	170.333	315.667
piR-bmo-269855	7.33333	4	5
piR-bmo-208022	7.33333	4	5
piR-bmo-414850	4.33333	4	5
piR-bmo-237658	7.33333	3.33333	5
piR-bmo-18387	4.33333	4	5
piR-bmo-978292	4.33333	4	5
piR-bmo-47855	4.33333	3.33333	5
piR-bmo-101007	4.33333	3.33333	5
piR-bmo-175078	143.667	86.3333	156.667
piR-bmo-397987	378	243.667	228.667
piR-bmo-361873	369	244	235
piR-bmo-969859	373	239.333	225
piR-bmo-276838	275	152	299.667
piR-bmo-251649	351	232.333	214
piR-bmo-990742	353	237	210.667
piR-bmo-326295	340.333	227.667	235
piR-bmo-591341	398	204.333	208.333
piR-bmo-670176	274.667	155	272.667
piR-bmo-148427	116	76.6667	77.3333
piR-bmo-932157	293	136.333	155.667
piR-bmo-512660	158.667	101.333	109
piR-bmo-1052363	193.667	116	97.3333
piR-bmo-984623	192.333	116	97.3333
piR-bmo-967440	192.333	116	97.3333
piR-bmo-967604	192.333	116	97.3333
piR-bmo-796981	192.333	116	97.3333
piR-bmo-377750	308.333	193	211
piR-bmo-515334	307.667	206	190.667
piR-bmo-144336	140	73	68.6667
piR-bmo-48	2.66667	3	5
piR-bmo-8994	2.66667	3	5
piR-bmo-237657	2.66667	2.33333	5
piR-bmo-879250	226	158	147
piR-bmo-503083	242.667	136.667	256.667
piR-bmo-798625	310.333	206.333	204.667
piR-bmo-604506	105.333	56	86
piR-bmo-252931	432	138.667	141
piR-bmo-276837	207.333	123.667	251.333
piR-bmo-221716	287	169.333	131.667
piR-bmo-149737	39	16.6667	57.3333
piR-bmo-320357	211.667	154	196.333
piR-bmo-608008	211.667	154	196.333
piR-bmo-41098	211.667	154	196.333
piR-bmo-904316	211.667	154	196.333
piR-bmo-918942	286	194	173.667
piR-bmo-1137097	93.6667	57	114.333
piR-bmo-1146559	274.667	195	154
piR-bmo-633772	271.667	194.333	154
piR-bmo-903081	147.333	158	197.667
piR-bmo-119875	147.333	158	197.667
piR-bmo-263349	147.333	158	197.667
piR-bmo-717981	117.333	78	76.6667
piR-bmo-387267	263.667	193.333	153
piR-bmo-1184482	309	329.667	512
piR-bmo-1160421	237	141.667	157.667
piR-bmo-903080	137.333	150	190.333
piR-bmo-330097	137.333	150	190.333
piR-bmo-567479	242.667	155.667	159.333
piR-bmo-972920	67.6667	46.3333	51.6667
piR-bmo-1073461	249.667	168.333	160.333
piR-bmo-911425	358.333	114.667	115.333
piR-bmo-143493	132.667	81	95.3333
piR-bmo-255971	290	116.333	135.333
piR-bmo-503082	175	108.333	208.333
piR-bmo-853072	160.667	81.3333	117.333
piR-bmo-854132	119	135.667	176
piR-bmo-743727	119	135.667	176
piR-bmo-806084	119	135.667	176
piR-bmo-340703	119	135.667	176
piR-bmo-1075475	229	173.333	132
piR-bmo-992567	277.667	111.333	128.667
piR-bmo-752982	278.667	111	127
piR-bmo-972357	234.667	93.6667	117.667
piR-bmo-720277	112.333	71.6667	84.3333
piR-bmo-638412	219.667	264.667	427.667
piR-bmo-924963	87.3333	56.6667	46.6667
piR-bmo-985794	109	68.6667	76
piR-bmo-387266	194.667	144	101.667
piR-bmo-526567	37.3333	29	34.6667
piR-bmo-449476	56.6667	28	47.3333
piR-bmo-96136	53	26.6667	46.3333
piR-bmo-377749	173.333	125	129.333
piR-bmo-592251	177	134	93.6667
piR-bmo-1084826	11	2.33333	10
piR-bmo-968479	211.333	81	96
piR-bmo-985991	91.3333	57.6667	63
piR-bmo-144787	43	3	13.6667
piR-bmo-522872	235	76	68.6667
piR-bmo-559031	165.333	119.333	104.333
piR-bmo-58905	227.333	84	94.6667
piR-bmo-999679	158	122.333	87.6667
piR-bmo-797627	167	106.667	97.6667
piR-bmo-1101004	6	1.33333	5.66667
piR-bmo-1100044	160.333	81.6667	97.6667
piR-bmo-1066173	46.3333	37	50
piR-bmo-710385	200	75.6667	87.6667
piR-bmo-1130729	96	113.667	156.667
piR-bmo-563193	96	113.667	156.667
piR-bmo-1160422	132	95	106.333
piR-bmo-145295	53	26.6667	45.6667
piR-bmo-933882	215	79	88.6667
piR-bmo-514335	53	26	45.6667
piR-bmo-514334	53	26	45.6667
piR-bmo-202267	86	105.667	149.333
piR-bmo-1188284	168	185.667	286.333
piR-bmo-967551	71	48.3333	52
piR-bmo-1246710	96.6667	45.6667	39
piR-bmo-1146560	143	102	71.6667
piR-bmo-1219892	167.333	144.333	319.333
piR-bmo-1181124	167.333	144.333	319.333
piR-bmo-1184341	167.333	144.333	319.333
piR-bmo-1178559	167.333	144.333	319.333
piR-bmo-1245722	166.333	144.333	318.667
piR-bmo-1179747	166.333	144.333	318.667
piR-bmo-573468	118	53	74
piR-bmo-1241456	136.667	92.3333	84.6667
piR-bmo-670175	75.3333	53.3333	103
piR-bmo-471566	106.333	75.6667	112.667
piR-bmo-955069	106.333	75.6667	112.667
piR-bmo-518588	106.333	75.6667	112.667
piR-bmo-599700	141.667	97.3333	105.333
piR-bmo-1010100	204.667	57.3333	49
piR-bmo-1230785	126.333	93.3333	73
piR-bmo-999680	126.333	93.3333	73
piR-bmo-1215103	136.333	131.333	300.333
piR-bmo-1189145	54.3333	32.3333	40.6667
piR-bmo-1181068	54.3333	32.3333	40.6667
piR-bmo-998008	54.3333	32.3333	40.6667
piR-bmo-1182278	54.3333	32.3333	40.6667
piR-bmo-1188863	54.3333	32.3333	40.6667
piR-bmo-840698	54.3333	32.3333	40.6667
piR-bmo-406376	54.3333	32.3333	40.6667
piR-bmo-202266	68.3333	92	135
piR-bmo-1183555	61.3333	150.333	203
piR-bmo-263348	56.3333	54.6667	54.3333
piR-bmo-806083	56.3333	54.6667	54.3333
piR-bmo-220720	56.3333	54.6667	54.3333
piR-bmo-785243	56.3333	54.6667	54.3333
piR-bmo-194109	56.3333	54.6667	54.3333
piR-bmo-762269	186.333	51	42
piR-bmo-623324	47.3333	36.6667	47
piR-bmo-969236	111.333	81.6667	64.6667
piR-bmo-810602	140.667	129.667	250.333
piR-bmo-481240	103	75.3333	76.6667
piR-bmo-1000038	73	49.3333	84.6667
piR-bmo-975979	61.3333	36.3333	33
piR-bmo-990469	86.6667	72.6667	56.3333
piR-bmo-906700	86.6667	73.3333	56.3333
piR-bmo-185852	86.6667	72.6667	56.3333
piR-bmo-816938	86.6667	73.3333	56.3333
piR-bmo-480671	86.6667	73.3333	56.3333
piR-bmo-95058	86.6667	72.6667	57
piR-bmo-551674	86.6667	72.6667	56.3333
piR-bmo-1086649	86.6667	72.6667	56.3333
piR-bmo-1084595	86.6667	72.6667	56.3333
piR-bmo-720354	86.6667	72.6667	56.3333
piR-bmo-977914	86.6667	72.6667	56.3333
piR-bmo-918866	110.333	144.333	223.333
piR-bmo-820283	39.6667	26.3333	21
piR-bmo-1202135	118.667	170.333	187.333
piR-bmo-961162	71	80	106.333
piR-bmo-247619	115	120.333	232
piR-bmo-934193	115	120.333	232
piR-bmo-506650	32.3333	25	27.3333
piR-bmo-634882	87.6667	45	65
piR-bmo-665593	113	110.333	213
piR-bmo-913119	94.6667	40.3333	52.3333
piR-bmo-780242	61	72	99
piR-bmo-1028819	55.3333	42	66.3333
piR-bmo-259611	55.3333	42	66.3333
piR-bmo-413523	98.3333	55	58.3333
piR-bmo-903079	40	32.3333	27
piR-bmo-403890	40	32.3333	27
piR-bmo-785504	40	32.3333	27
piR-bmo-945760	40	32.3333	27
piR-bmo-220719	40	32.3333	27
piR-bmo-778188	40	32.3333	27
piR-bmo-1242256	79.6667	61	112.667
piR-bmo-660873	23	20	20
piR-bmo-972460	41.6667	27	23
piR-bmo-634881	71.6667	37.3333	48
piR-bmo-5	2	1.33333	3
piR-bmo-456655	2	1.33333	3
piR-bmo-1009988	2	1.33333	3
piR-bmo-14055	2	1.33333	3
piR-bmo-31793	2	1.33333	3
piR-bmo-810601	97	89.6667	171.667
piR-bmo-320912	2	1.33333	3
piR-bmo-237656	2	0.666667	3
piR-bmo-147505	57.3333	38.6667	66.6667
piR-bmo-1049171	67	39.3333	36
piR-bmo-325111	36.6667	23	40.6667
piR-bmo-872172	65	38.6667	35
piR-bmo-660872	22.3333	18.6667	16
piR-bmo-856695	92.6667	85.3333	160
piR-bmo-784272	29	16.6667	28.6667
piR-bmo-362349	36.6667	29.6667	50
piR-bmo-1072979	36.6667	29.6667	50
piR-bmo-190949	51.6667	45.3333	42.3333
piR-bmo-510720	25	17.3333	21.6667
piR-bmo-1121795	73.3333	55	37.3333
piR-bmo-789074	12.6667	11.6667	8.66667
piR-bmo-1175737	52	45.6667	32.3333
piR-bmo-505480	66	30.3333	36.6667
piR-bmo-175077	16.6667	12.6667	13.6667
piR-bmo-1249283	16.6667	12.6667	13.6667
piR-bmo-225380	63.3333	29.3333	35
piR-bmo-932156	79	28.3333	32.3333
piR-bmo-929435	30.6667	16.3333	24.6667
piR-bmo-929458	39	37	29.6667
piR-bmo-971963	24.6667	15.3333	19.3333
piR-bmo-1136595	24.6667	15.3333	19.3333
piR-bmo-145294	24.6667	15.3333	19.3333
piR-bmo-1082384	15.6667	9.66667	11.3333
piR-bmo-503081	18	18.3333	38
piR-bmo-630104	55.3333	33	37.3333
piR-bmo-1179286	21.6667	9.33333	14.6667
piR-bmo-1180625	21.6667	9.33333	14.6667
piR-bmo-1055898	16	8	9.66667
piR-bmo-500944	28.6667	35.6667	91.6667
piR-bmo-1233036	37.6667	30.6667	61
piR-bmo-387751	33.3333	29.6667	34.6667
piR-bmo-100264	33.6667	21.3333	22.3333
piR-bmo-225379	46	21	22.3333
piR-bmo-748816	31	41.6667	104
piR-bmo-575317	19	12.3333	23.3333
piR-bmo-606891	19	12.3333	23.3333
piR-bmo-785614	19	12.3333	23.3333
piR-bmo-175837	19	12.3333	23.3333
piR-bmo-928759	21	19	32
piR-bmo-1079281	26.6667	21.3333	32.6667
piR-bmo-1110473	19	12.3333	23.3333
piR-bmo-378755	41.6667	40.3333	83.6667
piR-bmo-446232	40.6667	33.3333	38.6667
piR-bmo-720276	20.3333	11	16.3333
piR-bmo-558938	11	5.33333	6.66667
piR-bmo-70388	40.3333	40.3333	77
piR-bmo-1243913	12	41.3333	39.6667
piR-bmo-1066605	13.3333	13.3333	15.6667
piR-bmo-818704	28.3333	37.6667	87.6667
piR-bmo-1128833	38.6667	20.6667	25
piR-bmo-1125190	0	1.33333	1.66667
piR-bmo-928134	33.3333	44.6667	72
piR-bmo-967173	75.3333	42	29.6667
piR-bmo-149736	2.66667	2	4
piR-bmo-592661	8.66667	5.33333	6.66667
piR-bmo-752152	34.6667	25.6667	20.3333
piR-bmo-1144108	32	22.3333	24.3333
piR-bmo-1221463	54.6667	26	43.3333
piR-bmo-1251569	54.6667	26	43.3333
piR-bmo-1184652	54.6667	26	43.3333
piR-bmo-1250739	54.6667	26	43.3333
piR-bmo-151181	14.6667	7.33333	15
piR-bmo-912388	30.6667	13.3333	11.3333
piR-bmo-975204	9.66667	0.666667	7.66667
piR-bmo-718308	25.6667	31.3333	53.3333
piR-bmo-251804	0	0.666667	0
piR-bmo-758946	23	10.6667	16
piR-bmo-670897	13	19.6667	50
piR-bmo-1151569	19.3333	16	25.3333
piR-bmo-856650	29.3333	11.6667	12.6667
piR-bmo-362828	20.6667	11.6667	24.6667
piR-bmo-202265	10.6667	17	19
piR-bmo-44002	21	13.6667	19.3333
piR-bmo-681031	7.33333	5	11.3333
piR-bmo-929835	3	1.66667	0
piR-bmo-784679	20.6667	15	14.3333
piR-bmo-317993	18.3333	12.6667	17.6667
piR-bmo-521089	16	15	39.6667
piR-bmo-241618	18	22.6667	47
piR-bmo-728917	5	2.66667	6.66667
piR-bmo-39501	22	18	45
piR-bmo-39500	22	18	45
piR-bmo-15258	22	18	45
piR-bmo-471152	16.3333	11	23.3333
piR-bmo-750627	11.6667	13.3333	37.3333
piR-bmo-14476	21.3333	18	43.3333
piR-bmo-1222893	13	14	9.33333
piR-bmo-810373	0	1.33333	1.66667
piR-bmo-1170021	9.33333	5	4.33333
piR-bmo-748815	10.3333	20	47.6667
piR-bmo-458012	10.3333	20	47.6667
piR-bmo-512574	10.3333	20	47.6667
piR-bmo-907285	3.66667	2.66667	5.33333
piR-bmo-1025199	0.666667	0.666667	2.33333
piR-bmo-670896	7.33333	16.3333	37
piR-bmo-512671	11	8.66667	10
piR-bmo-709420	1	4	3
piR-bmo-1087571	15	7.66667	10
piR-bmo-969311	15	7.66667	10
piR-bmo-258296	15	7.66667	10
piR-bmo-1103192	13	6	13.3333
piR-bmo-864985	14.3333	7.66667	11
piR-bmo-179879	14.3333	7.66667	10
piR-bmo-787853	14.3333	7.66667	10
piR-bmo-258295	14.3333	7.66667	10
piR-bmo-513506	10	7.33333	10.3333
piR-bmo-854309	11.6667	16	35.3333
piR-bmo-1077365	16.6667	6	7
piR-bmo-16164	17	12	30.3333
piR-bmo-859435	1.66667	0	0.666667
piR-bmo-859434	1.66667	0	0.666667
piR-bmo-859437	1.66667	0	0.666667
piR-bmo-859436	1.66667	0	0.666667
piR-bmo-947192	7.66667	9.33333	26.6667
piR-bmo-526273	11.6667	8.33333	11.6667
piR-bmo-476596	8.33333	2.66667	10
piR-bmo-748814	6.66667	14.6667	34.6667
piR-bmo-96534	8	6.33333	6
piR-bmo-867282	12	8	8.33333
piR-bmo-828146	19	7	28
piR-bmo-977515	8.33333	2.66667	10
piR-bmo-968313	1.33333	2	1
piR-bmo-850115	9.66667	8	19.3333
piR-bmo-615604	13.6667	8.66667	26
piR-bmo-1243686	6.66667	2	10
piR-bmo-772496	7	11	29.3333
piR-bmo-592892	0	0	0
piR-bmo-785613	5.33333	4	7.66667
piR-bmo-1036244	19.3333	8	8
piR-bmo-971054	19.3333	8	8
piR-bmo-492420	19.3333	8	8
piR-bmo-657844	9	12	19
piR-bmo-456654	0	0.666667	0
piR-bmo-125	0	0.666667	0
piR-bmo-11116	0	0.666667	0
piR-bmo-208021	0	0.666667	0
piR-bmo-722334	0	0	0
piR-bmo-356695	0	0.666667	0
piR-bmo-533429	0.666667	2	2
piR-bmo-399535	0.666667	2	2
piR-bmo-1111451	0	0	0
piR-bmo-1119085	6	6	4
piR-bmo-806892	5.66667	4.66667	15
piR-bmo-988929	3	1.33333	2
piR-bmo-504668	8	6	14
piR-bmo-709609	5.66667	3.33333	13
piR-bmo-977454	3	1.33333	2
piR-bmo-716466	12.6667	5.33333	14.3333
piR-bmo-340660	0.666667	2	2
piR-bmo-1073807	0.666667	2	2
piR-bmo-945352	0	1.33333	0
piR-bmo-325816	0.666667	2	2
piR-bmo-771408	11	3.66667	15.3333
piR-bmo-1153430	10.3333	3.66667	15.6667
piR-bmo-404813	1	0	0
piR-bmo-633876	9	6	14.3333
piR-bmo-1008436	11	3.66667	14.3333
piR-bmo-771407	11	3.66667	14.3333
piR-bmo-1087271	1	0	0
piR-bmo-990954	0.666667	0	0
piR-bmo-925601	0	0	0
piR-bmo-1081	0	0	0
piR-bmo-1027823	0	0	0
piR-bmo-968244	0	0	0
piR-bmo-805708	5.33333	2.66667	4.66667
piR-bmo-858238	0	0	0
piR-bmo-1183075	7.66667	9.66667	6.66667
piR-bmo-1204714	7.66667	9.66667	6.66667
piR-bmo-1062093	2	6	13.6667
piR-bmo-1175542	7	7	9.33333
piR-bmo-506392	1.66667	2.66667	3
piR-bmo-904144	2.66667	4	16.3333
piR-bmo-774987	9	3.66667	9.66667
piR-bmo-774986	9	3.66667	9.66667
piR-bmo-511751	0	0	0
piR-bmo-151128	0	0	0
piR-bmo-997641	0	0	0
piR-bmo-814198	0	0	0
piR-bmo-45104	0	0	0
piR-bmo-885488	0	0	0
piR-bmo-999404	0	0	0
piR-bmo-506634	0	0	0
piR-bmo-251803	0	0	0
piR-bmo-1085943	0	0	0
piR-bmo-977790	0	0	0
piR-bmo-528300	0	0	0
piR-bmo-931238	0	0	0
piR-bmo-323095	0	0	0
piR-bmo-988462	0	0	0
piR-bmo-324416	0.666667	0	0
piR-bmo-354806	0.666667	0	0
piR-bmo-322007	0.666667	0	0
piR-bmo-462503	0.666667	0	0
piR-bmo-328680	0.666667	0	0
piR-bmo-285639	0	0	0
piR-bmo-288306	0.666667	0	0
piR-bmo-987442	0.666667	0	0
piR-bmo-384948	0.666667	0	0
piR-bmo-794696	0.666667	0	0
piR-bmo-334328	0.666667	0	0
piR-bmo-172618	0.666667	0	0
piR-bmo-627330	0.666667	0	0
piR-bmo-989196	0.666667	0	0
piR-bmo-941843	2	4	13
piR-bmo-970666	1.33333	1.66667	3.33333
piR-bmo-1243019	5	4.33333	5.66667
piR-bmo-90719	0.666667	0	0
piR-bmo-689039	0.666667	0	0
piR-bmo-209977	0.666667	0	0
piR-bmo-1232739	5.33333	2.66667	1
piR-bmo-346260	0	0	0
piR-bmo-808073	0	0	0
piR-bmo-1073171	0	0	0
piR-bmo-39170	0	0	0
piR-bmo-1040350	0	0	0
piR-bmo-424368	1.33333	1.66667	3.33333
piR-bmo-58870	1.33333	1.66667	3.33333
piR-bmo-588947	3	5.33333	8
piR-bmo-96968	5.66667	3.66667	6.66667
piR-bmo-24995	5.66667	3.66667	6.66667
piR-bmo-11093	4.33333	2.33333	9.33333
piR-bmo-1103846	3.66667	0	1.33333
piR-bmo-340659	0.666667	1.33333	0.666667
piR-bmo-533428	0.666667	1.33333	0.666667
piR-bmo-258055	1.33333	1.66667	3.33333
piR-bmo-127037	1.33333	1.66667	3.33333
piR-bmo-508678	2	0	0
piR-bmo-1064558	2.33333	1	11
piR-bmo-996760	2	0	0
piR-bmo-1036050	0	0.666667	0
piR-bmo-85616	0	0.666667	0
piR-bmo-567424	4.33333	2.66667	6.66667
piR-bmo-1032139	0	0.666667	0
piR-bmo-1129628	0	0.666667	0
piR-bmo-508677	2	0	0
piR-bmo-182082	2	0	0
piR-bmo-613889	4.66667	1	7.66667
piR-bmo-913704	0.666667	0.666667	3
piR-bmo-852767	0.666667	0	0
piR-bmo-977811	0.666667	0.666667	3
piR-bmo-502767	0.666667	0	0
piR-bmo-858637	3	0.666667	0
piR-bmo-609617	2	0	0
piR-bmo-31653	2.66667	1.33333	1
piR-bmo-242705	1.33333	0	0
piR-bmo-645021	1.33333	0	0
piR-bmo-1173337	2.66667	1.33333	1
piR-bmo-341277	3	1.33333	2
piR-bmo-923081	4	2	6.66667
piR-bmo-962854	4.66667	1	6.66667
piR-bmo-776728	2.33333	2.66667	2
piR-bmo-1042389	3	1.33333	1.33333
piR-bmo-404570	3	1.33333	1.33333
piR-bmo-649291	4.66667	1	5.33333
piR-bmo-986023	1	2	0.666667
piR-bmo-788843	1	2	0.666667
piR-bmo-506267	1	2	0.666667
piR-bmo-852766	0.666667	0	0
piR-bmo-1227280	2.66667	1.66667	6
piR-bmo-992571	2.66667	1.66667	6
piR-bmo-547139	1.33333	1	2.33333
piR-bmo-755554	0.666667	4	5.33333
piR-bmo-799840	6	2.33333	1
piR-bmo-738592	1.33333	1	2.33333
piR-bmo-717576	0.666667	0.666667	0
piR-bmo-1234330	6	2.33333	1
piR-bmo-466225	5	1.66667	3.33333
piR-bmo-1221617	6	2.33333	1
piR-bmo-695114	0.666667	0	0
piR-bmo-69800	0.666667	0	0
piR-bmo-1104823	0.666667	0	0
piR-bmo-339519	0.666667	0	0
piR-bmo-511864	0	0	0
piR-bmo-971786	0	0	0
piR-bmo-1220544	1.33333	2.33333	5.33333
piR-bmo-978705	0	0	0
piR-bmo-95612	0.666667	0.666667	2.33333
piR-bmo-5399	0.666667	0.666667	2.33333
piR-bmo-247603	0.666667	0.666667	2.33333
piR-bmo-44852	0.666667	0.666667	2.33333
piR-bmo-934177	0.666667	0.666667	2.33333
piR-bmo-263161	0.666667	0.666667	2.33333
piR-bmo-490434	0.666667	0.666667	2.33333
piR-bmo-21583	0.666667	0.666667	2.33333
piR-bmo-68275	0.666667	0.666667	2.33333
piR-bmo-1178576	4.33333	0	1.66667
piR-bmo-1204554	4.33333	0	1.66667
piR-bmo-1185087	4.33333	0	1.66667
piR-bmo-1179018	4.33333	0	1.66667
piR-bmo-1197041	4.33333	0	1.66667
piR-bmo-689038	0.666667	0	0
piR-bmo-999017	4.33333	0	1.66667
piR-bmo-931789	4.33333	0	1.66667
piR-bmo-1226989	4.33333	0	1.66667
piR-bmo-1179331	4.33333	0	1.66667
piR-bmo-1235840	4.33333	0	1.66667
piR-bmo-1184834	4.33333	0	1.66667
piR-bmo-1233170	4.33333	0	1.66667
piR-bmo-977589	1.66667	1.33333	0.666667
piR-bmo-508002	0.666667	0.666667	2.33333
piR-bmo-80916	0.666667	0.666667	2.33333
piR-bmo-796392	0.666667	0.666667	2.33333
piR-bmo-357951	0.666667	0.666667	2.33333
piR-bmo-89406	0.666667	0.666667	2.33333
piR-bmo-21767	0.666667	0.666667	2.33333
piR-bmo-982182	2.66667	1	0.666667
piR-bmo-447600	0.666667	0.666667	2.33333
piR-bmo-629445	0.666667	0.666667	2.33333
piR-bmo-780443	0	0	0.666667
piR-bmo-671250	1.33333	1.33333	3.66667
piR-bmo-1608	0	0	0
piR-bmo-149017	0.666667	0	1.66667
piR-bmo-357950	0.666667	0	1.66667
piR-bmo-686973	0.666667	0	1.66667
piR-bmo-340677	0.666667	0	1.66667
piR-bmo-987886	0.666667	0	1.66667
piR-bmo-334721	0.666667	0	1.66667
piR-bmo-348960	0.666667	0	1.66667
piR-bmo-535370	0.666667	0	1.66667
piR-bmo-506753	0.666667	0	1.66667
piR-bmo-151127	0	0	0
piR-bmo-281511	0	0	0
piR-bmo-592274	0	0	0
piR-bmo-506264	0	0	0
piR-bmo-158014	1.33333	0.666667	0
piR-bmo-982406	0	0	0
piR-bmo-238341	1.33333	0.666667	0
piR-bmo-221082	0	1.33333	0
piR-bmo-568730	0	0	0.666667
piR-bmo-932807	1.33333	0	0
piR-bmo-974905	0	1.33333	0
piR-bmo-79925	0	1.33333	0
piR-bmo-995875	0	1.33333	0
piR-bmo-968216	0	1.33333	0
piR-bmo-975892	0	1.33333	0
piR-bmo-533427	0.666667	0.666667	0
piR-bmo-749959	0	0.666667	0.666667
piR-bmo-999901	1.33333	0	0
piR-bmo-808173	1.33333	0	0
piR-bmo-1175207	1.33333	1	1.33333
piR-bmo-214589	0	1.33333	0
piR-bmo-258082	1.33333	0	0
piR-bmo-340658	0.666667	0.666667	0
piR-bmo-716417	0	0	0.666667
piR-bmo-854484	0	1.33333	0
piR-bmo-60138	0	1.33333	0
piR-bmo-1202641	3	1.33333	0
piR-bmo-1221425	0.666667	0	0
piR-bmo-1182394	0.666667	0	0
piR-bmo-1075591	0.666667	0	0
piR-bmo-847581	0	0.666667	0.666667
piR-bmo-640434	1.33333	0	2
piR-bmo-627	0	1.33333	0
piR-bmo-84343	0	1.33333	0
piR-bmo-969090	0	1.33333	0
piR-bmo-508676	0.666667	0	0
piR-bmo-955004	0.666667	0	0
piR-bmo-104628	0	0	0
piR-bmo-630674	1.33333	0	2
piR-bmo-1037666	0	0.666667	0
piR-bmo-808172	1.33333	0	0
piR-bmo-1133046	0	0	0
piR-bmo-597465	0	1.33333	2
piR-bmo-969351	0	0	0
piR-bmo-612401	0	0	0
piR-bmo-1021149	0	0	0
piR-bmo-113676	0	0	0
piR-bmo-1576	0	0	0
piR-bmo-354664	0	0	0
piR-bmo-166134	0	0	0
piR-bmo-858237	0	0	0
piR-bmo-651064	1.66667	0.666667	0
piR-bmo-1068274	0	0	0
piR-bmo-58890	0	0	0
piR-bmo-1607	0	0	0
piR-bmo-512387	0	0	0
piR-bmo-120679	0	0	0
piR-bmo-454680	0	0.666667	1.33333
piR-bmo-650458	1.33333	0	0.666667
piR-bmo-1197622	0.666667	0.666667	0.666667
piR-bmo-806891	0	1.33333	1.33333
piR-bmo-470614	0.666667	1.33333	0
piR-bmo-230493	0	0	2
piR-bmo-1223398	0.666667	1.33333	0
piR-bmo-624703	0	0	0
piR-bmo-382091	0	0	0
piR-bmo-382092	0	0	0
piR-bmo-916407	1	1.33333	0
piR-bmo-796689	1	1.33333	0
piR-bmo-932524	0	1	0.666667
piR-bmo-199886	0	0	0.666667
piR-bmo-978190	0	0	0
piR-bmo-750174	0	0	0
piR-bmo-978209	0	0	0
piR-bmo-147608	0	0	0
piR-bmo-947086	0	0	0
piR-bmo-51387	0	0	0
piR-bmo-750555	0	0	0
piR-bmo-200313	0	0.666667	0
piR-bmo-873155	0	0	0
piR-bmo-682610	0	0.666667	0
piR-bmo-46763	0	0	0
piR-bmo-906698	0	0	0
piR-bmo-988845	0	0	0
piR-bmo-990658	0	0	0
piR-bmo-978358	0	0	0
piR-bmo-21475	0	0	0
piR-bmo-128232	0	1	0
piR-bmo-967470	0.666667	0	1.33333
piR-bmo-582574	0	0.666667	0
piR-bmo-963100	0	0	0
piR-bmo-84260	0	0	0
piR-bmo-62805	0	0	0
piR-bmo-199889	0	0	0
piR-bmo-89607	0	0	0
piR-bmo-97603	0	0	0
piR-bmo-960667	0	0	0
piR-bmo-318881	0	0	0
piR-bmo-387782	0	0	0
piR-bmo-260707	0	0	0
piR-bmo-558252	0	0	0
piR-bmo-970071	0	0	0
piR-bmo-1000152	0	0	0
piR-bmo-1083924	0	0	0
piR-bmo-654570	0	0	0
piR-bmo-911814	0	0	0
piR-bmo-1146382	0	0	0
piR-bmo-179465	0	0	0
piR-bmo-572043	0	0	0
piR-bmo-599691	0	0	0
piR-bmo-89173	0	0	0
piR-bmo-779973	0	0	0
piR-bmo-916749	0	0	0
piR-bmo-558579	0	0	0
piR-bmo-592094	0	0	0
piR-bmo-375904	0	0	0
piR-bmo-560376	0	0	0
piR-bmo-1116163	0	0	0
piR-bmo-721241	0	0	0
piR-bmo-260708	0	0	0
piR-bmo-317451	0	0	0
piR-bmo-202197	0	0	0
piR-bmo-967978	0	0	0
piR-bmo-282292	0	0	0
piR-bmo-89608	0	0	0
piR-bmo-805465	0	0	0
piR-bmo-387783	0	0	0
piR-bmo-923264	0	0	0
piR-bmo-68832	0	0	0
piR-bmo-546894	0	0	0
piR-bmo-930284	0	0	0
piR-bmo-341495	0	0	0
piR-bmo-865596	0	0	0
piR-bmo-615781	0	0	0
piR-bmo-905446	0	0	0
piR-bmo-1073696	0	0	0
piR-bmo-541710	0	0	0
piR-bmo-713624	0	0	0
piR-bmo-1121762	0	0	0
piR-bmo-1132247	0.666667	0	0
piR-bmo-987904	0.666667	0	0
piR-bmo-986982	0	0	0
piR-bmo-357933	0	1.33333	0
piR-bmo-160379	0	0	0
piR-bmo-999652	0	0	0
piR-bmo-558984	0	0	0
piR-bmo-1232188	0	0	0
piR-bmo-1219231	0	0	0
piR-bmo-865010	0	0	0
piR-bmo-970030	0	0	0
piR-bmo-856793	0	0.666667	0.666667
piR-bmo-1181661	0	0	0
piR-bmo-685842	0	1.33333	0
piR-bmo-1188277	0	0	0
piR-bmo-521898	0	0	0
piR-bmo-337539	0	0	0
piR-bmo-1085632	0	0	0
piR-bmo-1221097	1	0	0
piR-bmo-1088863	1	0	0
piR-bmo-1179471	1	0	0
piR-bmo-615603	0	0	1
piR-bmo-742536	0	0	1
piR-bmo-151113	0	0	0
piR-bmo-905407	0	0	1
piR-bmo-929441	0	0	0
piR-bmo-720287	0	0	0
piR-bmo-720288	0	0	0
piR-bmo-1129881	0	0	0
piR-bmo-589639	0	0	0
piR-bmo-1078390	0	0	0
piR-bmo-916748	0	0	0
piR-bmo-1078085	0	0	0
piR-bmo-1187179	1	0	0
piR-bmo-326800	0	0	0
piR-bmo-916747	0	0	0
piR-bmo-1179581	1	0	0
piR-bmo-1067340	0	0	0
piR-bmo-983336	0	0	0
piR-bmo-816634	0.666667	0	0
piR-bmo-629503	0	0	0
piR-bmo-1247578	0.666667	0	0
piR-bmo-484972	0	0	0
piR-bmo-996259	0	0	0
piR-bmo-629612	0	0	0
piR-bmo-1935	0	0.666667	0
piR-bmo-1159821	0.666667	0	0
piR-bmo-876448	0.666667	0	0
piR-bmo-629501	0	0	0
piR-bmo-1080188	0.666667	0	0
piR-bmo-750173	0	0	0
piR-bmo-1136867	0.666667	0	0
piR-bmo-140829	0	0	0
piR-bmo-876447	0.666667	0	0
piR-bmo-999665	0	0	0
piR-bmo-739210	0	0	0
piR-bmo-511575	0	0	0
piR-bmo-503719	0	0.666667	0
piR-bmo-1174876	0	0	0
piR-bmo-190757	0	0	0
piR-bmo-145057	0	0	0.666667
piR-bmo-498373	0.666667	0	0
piR-bmo-363694	0.666667	0	0
piR-bmo-482064	0	0	0.666667
piR-bmo-91555	0	0.666667	0
piR-bmo-1027280	0	0	0
piR-bmo-629502	0	0	0
piR-bmo-1080549	0	0	0
piR-bmo-653237	0.666667	0	0
piR-bmo-492172	0	0	0
piR-bmo-1113787	0	0	0
piR-bmo-877752	0	0	0
piR-bmo-1250862	0.666667	0	0
piR-bmo-179903	0	0	0
piR-bmo-997493	0.666667	0	0
piR-bmo-1184320	0.666667	0	0
piR-bmo-930468	0	0	0
piR-bmo-911793	0	0	0
piR-bmo-1103709	0	0.666667	0
piR-bmo-1240383	0.666667	0	0
piR-bmo-165092	0	0	0
piR-bmo-664480	0.666667	0	0
piR-bmo-1106626	0	0	0
piR-bmo-771165	0	0	0
piR-bmo-796787	0	0	0
piR-bmo-746674	0.666667	0	0
piR-bmo-969105	0	0	0
piR-bmo-1221612	0.666667	0	0
piR-bmo-634530	0	0	0
piR-bmo-816002	0	0	0
piR-bmo-1241856	0	0.666667	0
piR-bmo-746046	0	0	0
piR-bmo-180940	0	0	0
piR-bmo-865008	0	0	0
piR-bmo-1087859	0.666667	0	0
piR-bmo-208020	0	0.666667	0
piR-bmo-1100406	0.666667	0	0
piR-bmo-382090	0	0	0
piR-bmo-532233	0	0	0
piR-bmo-821714	0	0	0
piR-bmo-670	0	0.666667	0
piR-bmo-532234	0	0	0
piR-bmo-959668	0.666667	0	0
piR-bmo-646672	0.666667	0	0
piR-bmo-932427	0	0	0
piR-bmo-566254	0	0	0.666667
piR-bmo-693990	0	0	0
piR-bmo-388588	0	0	0
piR-bmo-777169	0	0	0
piR-bmo-913345	0	0	0
piR-bmo-879301	0.666667	0	0
piR-bmo-989774	0	0	0
piR-bmo-242951	0	0	0
piR-bmo-237567	0	0	0
piR-bmo-11448	0	0	0
piR-bmo-159679	0	0	0
piR-bmo-1025706	0.666667	0	0
piR-bmo-508675	0.666667	0	0
piR-bmo-179902	0	0	0
piR-bmo-1082411	0	0	0
piR-bmo-475652	0	0	0
piR-bmo-1025878	0	0	0
piR-bmo-630767	0	0	0
piR-bmo-968198	0	0	0
piR-bmo-625657	0	0	0
piR-bmo-719004	0	0	0
piR-bmo-932791	0	0	0
piR-bmo-865728	0	0	0
piR-bmo-1014020	0	0	0
piR-bmo-1048391	0	0	0
piR-bmo-798365	0	0	0
piR-bmo-541652	0	0	0
piR-bmo-1126203	0	0	0
piR-bmo-237595	0.666667	0	0
piR-bmo-363693	0.666667	0	0
piR-bmo-1088712	0.666667	0	0
piR-bmo-408480	0	0	0
piR-bmo-374690	0	0	0
piR-bmo-43876	0	0	0
piR-bmo-398054	0.666667	0	0
