# Supplementary material for: First Identification and Investigation of piRNAs in the Larval Gut of the Asian Honeybee, Apis cerana
Source: Insects. 2022 Dec 23;14(1):16. doi: 10.3390/insects14010016 (PMC9863445; doi:10.3390/insects14010016)
Supplement: Supplementary file 1 [file insects-14-00016-s001.zip › Table-S3.xlsx]

## Sheet: Ac4vs5
Table S3. Detailed information about the targeting relationship between DEpiRNAs and mRNAs
piRNA ID	Target mRNAs	Pathway
piR-bmo-1183555	XM_017049149.1	Jak-STAT signaling pathway
piR-bmo-748815	XM_017053214.1
piR-bmo-748815	XM_017053215.1
piR-bmo-748815	XM_017062167.1
piR-bmo-512574	XM_017060347.1
piR-bmo-202265	XM_017060724.1
piR-bmo-202265	XM_017060725.1
piR-bmo-202265	XM_017060726.1
piR-bmo-202265	XM_017060727.1
piR-bmo-1183555	XM_017050104.1
piR-bmo-1183555	XM_017050105.1
piR-bmo-1183555	XM_017050106.1
piR-bmo-1183555	XM_017054671.1
piR-bmo-1183555	XM_017054672.1
piR-bmo-1183555	XM_017054673.1
piR-bmo-1183555	XM_017062041.1
piR-bmo-1183555	XM_017064772.1
piR-bmo-1183555	XM_017064773.1
piR-bmo-1183555	XM_017064774.1
piR-bmo-1183555	XM_017064775.1
piR-bmo-1183555	XM_017064777.1
piR-bmo-1183555	XM_017064778.1
piR-bmo-1103846	XM_017053582.1
piR-bmo-1103846	XM_017053583.1
piR-bmo-1103846	XM_017053723.1
piR-bmo-748815	XM_017050556.1	TGF-β signaling pathway
piR-bmo-1183555	XM_017051620.1
piR-bmo-1183555	XM_017051621.1
piR-bmo-1183555	XM_017062705.1
piR-bmo-1183555	XM_017062706.1
piR-bmo-1183555	XM_017064772.1
piR-bmo-1183555	XM_017064773.1
piR-bmo-1183555	XM_017064774.1
piR-bmo-1183555	XM_017064775.1
piR-bmo-1183555	XM_017064777.1
piR-bmo-1183555	XM_017064778.1
piR-bmo-458012	XM_017056600.1
piR-bmo-458012	XM_017056601.1
piR-bmo-458012	XM_017067162.1
piR-bmo-458012	XM_017067163.1
piR-bmo-458012	XM_017067164.1
piR-bmo-512574	XM_017058098.1
piR-bmo-512574	XM_017059974.1
piR-bmo-512574	XM_017064234.1
piR-bmo-512574	XM_017064235.1
piR-bmo-512574	XM_017064236.1
piR-bmo-512574	XM_017064237.1
piR-bmo-512574	XM_017064239.1
piR-bmo-512574	XM_017064240.1
piR-bmo-748815	XM_017051604.1
piR-bmo-748815	XM_017053767.1
piR-bmo-748815	XM_017053768.1
piR-bmo-748815	XM_017053769.1
piR-bmo-748815	XM_017053770.1
piR-bmo-748815	XM_017053771.1
piR-bmo-748815	XM_017054053.1
piR-bmo-1103846	XM_017062298.1	Wnt signaling pathway
piR-bmo-1103846	XM_017063324.1
piR-bmo-1103846	XM_017063332.1
piR-bmo-1103846	XM_017063339.1
piR-bmo-1103846	XM_017063347.1
piR-bmo-1183555	XM_017054149.1
piR-bmo-1183555	XM_017054865.1
piR-bmo-1183555	XM_017056340.1
piR-bmo-1183555	XM_017063011.1
piR-bmo-1183555	XM_017064772.1
piR-bmo-1183555	XM_017064773.1
piR-bmo-1183555	XM_017064774.1
piR-bmo-1183555	XM_017064775.1
piR-bmo-1183555	XM_017064777.1
piR-bmo-1183555	XM_017064778.1
piR-bmo-202265	XM_017052737.1
piR-bmo-202265	XM_017052738.1
piR-bmo-202265	XM_017052739.1
piR-bmo-202265	XM_017052740.1
piR-bmo-202265	XM_017052741.1
piR-bmo-202265	XM_017052742.1
piR-bmo-202265	XM_017052743.1
piR-bmo-202265	XM_017052744.1
piR-bmo-202265	XM_017052745.1
piR-bmo-202265	XM_017052747.1
piR-bmo-252931	XM_017066215.1
piR-bmo-252931	XM_017066216.1
piR-bmo-512574	XM_017049237.1
piR-bmo-512574	XM_017049239.1
piR-bmo-512574	XM_017049240.1
piR-bmo-512574	XM_017049241.1
piR-bmo-512574	XM_017049277.1
piR-bmo-512574	XM_017056573.1
piR-bmo-512574	XM_017056574.1
piR-bmo-512574	XM_017059974.1
piR-bmo-512574	XM_017064024.1
piR-bmo-512574	XM_017064025.1
piR-bmo-512574	XM_017064234.1
piR-bmo-512574	XM_017064235.1
piR-bmo-512574	XM_017064236.1
piR-bmo-512574	XM_017064237.1
piR-bmo-512574	XM_017064239.1
piR-bmo-512574	XM_017064240.1
piR-bmo-512574	XM_017064466.1
piR-bmo-512574	XM_017064468.1
piR-bmo-748815	XM_017052566.1
piR-bmo-748815	XM_017052856.1
piR-bmo-748815	XM_017054147.1
piR-bmo-748815	XM_017052566.1

## Sheet: Ac5vs6
Table S3. Detailed information about the targeting relationship between DEpiRNAs and mRNA
piRNA ID	Target mRNAs	Pathway
piR-bmo-1153430	XM_017060724.1	Jak-STAT signaling pathway
piR-bmo-1153430	XM_017060725.1
piR-bmo-1153430	XM_017066064.1
piR-bmo-670897	XM_017049570.1
piR-bmo-716466	XM_017053582.1
piR-bmo-716466	XM_017053583.1
piR-bmo-748815	XM_017053214.1
piR-bmo-748815	XM_017053215.1
piR-bmo-748815	XM_017062167.1
piR-bmo-771407	XM_017052835.1
piR-bmo-771407	XM_017053723.1
piR-bmo-771407	XM_017058556.1
piR-bmo-772496	XM_017050106.1
piR-bmo-772496	XM_017060347.1
piR-bmo-828146	XM_017050104.1
piR-bmo-828146	XM_017050105.1
piR-bmo-828146	XM_017066063.1
piR-bmo-904144	XM_017052795.1
piR-bmo-904144	XM_017062041.1
piR-bmo-995148	XM_017064772.1
piR-bmo-995148	XM_017064773.1
piR-bmo-995148	XM_017064774.1
piR-bmo-995148	XM_017064775.1
piR-bmo-995148	XM_017064777.1
piR-bmo-995148	XM_017064778.1
piR-bmo-458012	XM_017067162.1	TGF-β signaling pathway
piR-bmo-458012	XM_017067163.1
piR-bmo-458012	XM_017067164.1
piR-bmo-728917	XM_017059679.1
piR-bmo-728917	XM_017059680.1
piR-bmo-728917	XM_017059681.1
piR-bmo-728917	XM_017059682.1
piR-bmo-728917	XM_017059683.1
piR-bmo-728917	XM_017059684.1
piR-bmo-728917	XM_017059685.1
piR-bmo-728917	XM_017059686.1
piR-bmo-748815	XM_017050556.1
piR-bmo-748815	XM_017051604.1
piR-bmo-748815	XM_017053767.1
piR-bmo-748815	XM_017053768.1
piR-bmo-748815	XM_017053769.1
piR-bmo-748815	XM_017053770.1
piR-bmo-748815	XM_017053771.1
piR-bmo-748815	XM_017054053.1
piR-bmo-750627	XM_017056600.1
piR-bmo-750627	XM_017056601.1
piR-bmo-750627	XM_017058098.1
piR-bmo-771407	XM_017058875.1
piR-bmo-771407	XM_017067197.1
piR-bmo-771407	XM_017067198.1
piR-bmo-771407	XM_017067199.1
piR-bmo-771408	XM_017053305.1
piR-bmo-772496	XM_017062417.1
piR-bmo-772496	XM_017062418.1
piR-bmo-772496	XM_017062419.1
piR-bmo-772496	XM_017062705.1
piR-bmo-772496	XM_017062706.1
piR-bmo-828146	XM_017058690.1
piR-bmo-828146	XM_017058698.1
piR-bmo-828146	XM_017058707.1
piR-bmo-828146	XM_017059974.1
piR-bmo-828146	XM_017064234.1
piR-bmo-828146	XM_017064235.1
piR-bmo-828146	XM_017064236.1
piR-bmo-828146	XM_017064237.1
piR-bmo-828146	XM_017064238.1
piR-bmo-828146	XM_017064239.1
piR-bmo-828146	XM_017064240.1
piR-bmo-904144	XM_017063598.1
piR-bmo-941843	XM_017055855.1
piR-bmo-995148	XM_017049785.1
piR-bmo-995148	XM_017064772.1
piR-bmo-995148	XM_017064773.1
piR-bmo-995148	XM_017064774.1
piR-bmo-995148	XM_017064775.1
piR-bmo-995148	XM_017064777.1
piR-bmo-995148	XM_017064778.1
piR-bmo-11093	XM_017049237.1	Wnt signaling pathway
piR-bmo-11093	XM_017049240.1
piR-bmo-11093	XM_017049241.1
piR-bmo-11093	XM_017051652.1
piR-bmo-1153430	XM_017062903.1
piR-bmo-1153430	XM_017064467.1
piR-bmo-512574	XM_017064024.1
piR-bmo-512574	XM_017064025.1
piR-bmo-670897	XM_017051489.1
piR-bmo-670897	XM_017052873.1
piR-bmo-670897	XM_017056345.1
piR-bmo-670897	XM_017065774.1
piR-bmo-670897	XM_017065775.1
piR-bmo-716466	XM_017048437.1
piR-bmo-716466	XM_017049275.1
piR-bmo-716466	XM_017053680.1
piR-bmo-716466	XM_017055351.1
piR-bmo-716466	XM_017055397.1
piR-bmo-716466	XM_017055398.1
piR-bmo-716466	XM_017055399.1
piR-bmo-716466	XM_017055401.1
piR-bmo-716466	XM_017055402.1
piR-bmo-716466	XM_017055403.1
piR-bmo-716466	XM_017060971.1
piR-bmo-716466	XM_017060972.1
piR-bmo-716466	XM_017060975.1
piR-bmo-716466	XM_017062490.1
piR-bmo-716466	XM_017066354.1
piR-bmo-716466	XM_017066355.1
piR-bmo-716466	XM_017066356.1
piR-bmo-728917	XM_017049824.1
piR-bmo-728917	XM_017057538.1
piR-bmo-728917	XM_017063331.1
piR-bmo-728917	XM_017065559.1
piR-bmo-748815	XM_017052566.1
piR-bmo-748815	XM_017052740.1
piR-bmo-748815	XM_017052741.1
piR-bmo-748815	XM_017052856.1
piR-bmo-748815	XM_017054147.1
piR-bmo-748815	XM_017054149.1
piR-bmo-748815	XM_017054865.1
piR-bmo-750627	XM_017049239.1
piR-bmo-750627	XM_017049277.1
piR-bmo-750627	XM_017049278.1
piR-bmo-750627	XM_017051806.1
piR-bmo-750627	XM_017051807.1
piR-bmo-750627	XM_017056232.1
piR-bmo-750627	XM_017060976.1
piR-bmo-750627	XM_017063183.1
piR-bmo-750627	XM_017063324.1
piR-bmo-750627	XM_017063332.1
piR-bmo-750627	XM_017063339.1
piR-bmo-750627	XM_017063347.1
piR-bmo-750627	XM_017065484.1
piR-bmo-771407	XM_017052737.1
piR-bmo-771407	XM_017052738.1
piR-bmo-771407	XM_017052739.1
piR-bmo-771407	XM_017052742.1
piR-bmo-771407	XM_017052743.1
piR-bmo-771407	XM_017052744.1
piR-bmo-771407	XM_017052745.1
piR-bmo-771407	XM_017052747.1
piR-bmo-771407	XM_017056340.1
piR-bmo-771407	XM_017060000.1
piR-bmo-771407	XM_017060973.1
piR-bmo-771407	XM_017060974.1
piR-bmo-771407	XM_017060977.1
piR-bmo-771407	XM_017064850.1
piR-bmo-772496	XM_017056573.1
piR-bmo-772496	XM_017056574.1
piR-bmo-772496	XM_017064466.1
piR-bmo-772496	XM_017064468.1
piR-bmo-828146	XM_017055640.1
piR-bmo-828146	XM_017055641.1
piR-bmo-828146	XM_017055642.1
piR-bmo-828146	XM_017059974.1
piR-bmo-828146	XM_017064234.1
piR-bmo-828146	XM_017064235.1
piR-bmo-828146	XM_017064236.1
piR-bmo-828146	XM_017064237.1
piR-bmo-828146	XM_017064238.1
piR-bmo-828146	XM_017064239.1
piR-bmo-828146	XM_017064240.1
piR-bmo-904144	XM_017051481.1
piR-bmo-904144	XM_017052795.1
piR-bmo-904144	XM_017052866.1
piR-bmo-904144	XM_017054180.1
piR-bmo-941843	XM_017054188.1
piR-bmo-995148	XM_017049785.1
piR-bmo-995148	XM_017051198.1
piR-bmo-995148	XM_017051199.1
piR-bmo-995148	XM_017054296.1
piR-bmo-995148	XM_017054297.1
piR-bmo-995148	XM_017064772.1
piR-bmo-995148	XM_017064773.1
piR-bmo-995148	XM_017064774.1
piR-bmo-995148	XM_017064775.1
piR-bmo-995148	XM_017064777.1
piR-bmo-995148	XM_017064778.1
piR-bmo-995148	XM_017064786.1
piR-bmo-995148	XM_017064787.1
